# Supplementary material for: Insights into the Host Specificity of a New Oomycete Root Pathogen, Pythium brassicum P1: Whole Genome Sequencing and Comparative Analysis Reveals Contracted Regulation of Metabolism, Protein Families, and Distinct Pathogenicity Repertoire
Source: Int J Mol Sci. 2021 Aug 20;22(16):9002. doi: 10.3390/ijms22169002 (PMC8396444; doi:10.3390/ijms22169002)
Supplement: Supplementary file 1 [file ijms-22-09002-s001.zip]

Archive with 17 entries (16 files):
- Supplementary/
- Supplementary/S5-cellular_component_chart.png
- __MACOSX/Supplementary/._S5-cellular_component_chart.png
- Supplementary/S1-all_species_hits_distribution.png
- __MACOSX/Supplementary/._S1-all_species_hits_distribution.png
- Supplementary/.DS_Store
- __MACOSX/Supplementary/._.DS_Store
- Supplementary/S3-biological_process_chart.png
- __MACOSX/Supplementary/._S3-biological_process_chart.png
- Supplementary/S7-molecular_function_chart.png
- __MACOSX/Supplementary/._S7-molecular_function_chart.png
- Supplementary/S2-biological_process_level_3.png
- __MACOSX/Supplementary/._S2-biological_process_level_3.png
- Supplementary/S4-cellular_component_level_3.png
- __MACOSX/Supplementary/._S4-cellular_component_level_3.png
- Supplementary/S6-molecular_function_level_3.png
- __MACOSX/Supplementary/._S6-molecular_function_level_3.png
